# Supplementary material for: Magnetic Nanoparticles in Biopolymer Fibers: Fabrication Techniques and Characterization Methods
Source: Polymers (Basel). 2024 Oct 3;16(19):2805. doi: 10.3390/polym16192805 (PMC11478581; doi:10.3390/polym16192805)
Supplement: Supplementary file 1 [file polymers-16-02805-s001.zip]

Archive with 1 entries (1 files):
- polymers-3118677-supplementary.pdf
